# Supplementary material for: Comparative Mutagenic Effectiveness and Efficiency of Gamma Rays and Sodium Azide in Inducing Chlorophyll and Morphological Mutants of Cowpea
Source: Plants (Basel). 2022 May 16;11(10):1322. doi: 10.3390/plants11101322 (PMC9144755; doi:10.3390/plants11101322)
Supplement: Supplementary file 1 [file plants-11-01322-s001.zip]

Archive with 3 entries (3 files):
- Figures S1-S4.pdf
- Table S1.pdf
- Table S2.pdf
